# Supplementary material for: The Effectiveness and Safety of Botulinum Neurotoxin in Obstetric Brachial Plexus Injury: A Systematic Review and Meta-Analysis
Source: Healthcare (Basel). 2022 Nov 30;10(12):2419. doi: 10.3390/healthcare10122419 (PMC9778416; doi:10.3390/healthcare10122419)
Supplement: Supplementary file 1 [file healthcare-10-02419-s001.zip]

Archive with 1 entries (1 files):
- healthcare-1985719 - supplementary.pdf
